# Supplementary material for: Deciphering of the Genetic Control of Phenology, Yield, and Pellicle Color in Persian Walnut (Juglans regia L.)
Source: Front Plant Sci. 2019 Sep 20;10:1140. doi: 10.3389/fpls.2019.01140 (PMC6764078; doi:10.3389/fpls.2019.01140)
Supplement: Supplementary file 17 [file Table_1.xlsx]

## Sheet: Sheet1
Table S1. List of the UCD-WIP accessions used for the QTL mapping and GWAS analysis.
Accession Name	Family	Used for
Cascade	-	GWAS
Chandler	-	GWAS
Chico	-	GWAS
Cisco	-	GWAS
Conway-Mayette	-	GWAS
Durham	-	GWAS
Eureka	-	GWAS
Fernor	-	GWAS
Forde	-	GWAS
Gillet	-	GWAS
Hartley	-	GWAS
Howard	-	GWAS
Idaho	-	GWAS
Ideal sd.	-	GWAS
Ivanhoe	-	GWAS
Lara	-	GWAS
Lompoc	-	GWAS
Manregian (PI18256)	-	GWAS
Marchetti	-	GWAS
Meylan	-	GWAS
Payne	-	GWAS
Pedro	-	GWAS
PI159568	-	GWAS
Robert Livermore	-	GWAS
Ronde de Montignac	-	GWAS
Scharsch Franquette	-	GWAS
Serr	-	GWAS
Sexton	-	GWAS
Sinensis #5	-	GWAS
Solano	-	GWAS
Soleze	-	GWAS
Sunland	-	GWAS
Tehama	-	GWAS
Tulare	-	GWAS
UC-00-005-149	-	GWAS
UC-00-005-30	-	GWAS
UC-00-005-44	-	GWAS
UC-00-006-227	-	GWAS
UC-01-007-2	-	GWAS
UC-03-001-1743	-	GWAS
UC-03-001-2105	-	GWAS
UC-03-001-2357	-	GWAS
UC-03-001-2440	-	GWAS
UC-03-001-2493	-	GWAS
UC-03-001-3382	-	GWAS
UC-03-001-507	-	GWAS
UC-03-001-665	-	GWAS
UC-03-001-977	-	GWAS
UC-03-002-101	CRxIDA	QTL mapping
UC-03-002-102	CRxIDA	QTL mapping
UC-03-002-103	CRxIDA	QTL mapping
UC-03-002-106	CRxIDA	QTL mapping
UC-03-002-12	CRxIDA	QTL mapping
UC-03-002-13	CRxIDA	QTL mapping
UC-03-002-14	CRxIDA	QTL mapping
UC-03-002-15	CRxIDA	QTL mapping
UC-03-002-16	-	GWAS
UC-03-002-17	CRxIDA	QTL mapping
UC-03-002-18	CRxIDA	QTL mapping
UC-03-002-19	CRxIDA	QTL mapping
UC-03-002-2	CRxIDA	QTL mapping
UC-03-002-21	CRxIDA	QTL mapping
UC-03-002-22	CRxIDA	QTL mapping
UC-03-002-23	CRxIDA	QTL mapping
UC-03-002-24	CRxIDA	QTL mapping
UC-03-002-27	CRxIDA	QTL mapping
UC-03-002-29	CRxIDA	QTL mapping
UC-03-002-3	CRxIDA	QTL mapping
UC-03-002-30	CRxIDA	QTL mapping
UC-03-002-31	CRxIDA	QTL mapping
UC-03-002-33	CRxIDA	QTL mapping
UC-03-002-34	CRxIDA	QTL mapping
UC-03-002-35	CRxIDA	QTL mapping
UC-03-002-36	CRxIDA	QTL mapping
UC-03-002-37	CRxIDA	QTL mapping
UC-03-002-38	CRxIDA	QTL mapping
UC-03-002-39	CRxIDA	QTL mapping
UC-03-002-4	CRxIDA	QTL mapping
UC-03-002-40	CRxIDA	QTL mapping
UC-03-002-41	CRxIDA	QTL mapping
UC-03-002-43	CRxIDA	QTL mapping
UC-03-002-44	CRxIDA	QTL mapping
UC-03-002-45	CRxIDA	QTL mapping
UC-03-002-46	CRxIDA	QTL mapping
UC-03-002-48	CRxIDA	QTL mapping
UC-03-002-49	CRxIDA	QTL mapping
UC-03-002-50	CRxIDA	QTL mapping
UC-03-002-51	CRxIDA	QTL mapping
UC-03-002-52	CRxIDA	QTL mapping
UC-03-002-53	CRxIDA	QTL mapping
UC-03-002-54	CRxIDA	QTL mapping
UC-03-002-56	CRxIDA	QTL mapping
UC-03-002-58	CRxIDA	QTL mapping
UC-03-002-59	CRxIDA	QTL mapping
UC-03-002-60	-	GWAS
UC-03-002-61	CRxIDA	QTL mapping
UC-03-002-64	CRxIDA	QTL mapping
UC-03-002-66	CRxIDA	QTL mapping
UC-03-002-67	CRxIDA	QTL mapping
UC-03-002-68	CRxIDA	QTL mapping
UC-03-002-70	CRxIDA	QTL mapping
UC-03-002-71	CRxIDA	QTL mapping
UC-03-002-72	CRxIDA	QTL mapping
UC-03-002-73	CRxIDA	QTL mapping
UC-03-002-74	CRxIDA	QTL mapping
UC-03-002-75	CRxIDA	QTL mapping
UC-03-002-77	CRxIDA	QTL mapping
UC-03-002-78	CRxIDA	QTL mapping
UC-03-002-79	CRxIDA	QTL mapping
UC-03-002-8	CRxIDA	QTL mapping
UC-03-002-80	CRxIDA	QTL mapping
UC-03-002-81	CRxIDA	QTL mapping
UC-03-002-82	CRxIDA	QTL mapping
UC-03-002-83	CRxIDA	QTL mapping
UC-03-002-84	CRxIDA	QTL mapping
UC-03-002-85	CRxIDA	QTL mapping
UC-03-002-88	CRxIDA	QTL mapping
UC-03-002-9	CRxIDA	QTL mapping
UC-03-002-90	CRxIDA	QTL mapping
UC-03-002-92	CRxIDA	QTL mapping
UC-03-002-93	CRxIDA	QTL mapping
UC-03-002-95	CRxIDA	QTL mapping
UC-03-002-96	CRxIDA	QTL mapping
UC-03-002-97	CRxIDA	QTL mapping
UC-03-002-98	CRxIDA	QTL mapping
UC-04-004-117	04-004	GWAS
UC-04-004-58	-	GWAS
UC-05-001-110	05-001	GWAS
UC-05-001-122	05-001	GWAS
UC-05-001-145	05-001	GWAS
UC-05-001-222	05-001	GWAS
UC-05-001-362	05-001	GWAS
UC-05-001-374	05-001	GWAS
UC-05-001-384	05-001	GWAS
UC-05-001-402	05-001	GWAS
UC-05-001-409	05-001	GWAS
UC-05-001-412	05-001	GWAS
UC-05-001-434	05-001	GWAS
UC-05-001-47	05-001	GWAS
UC-05-001-48	05-001	GWAS
UC-05-001-94	05-001	GWAS
UC-05-001-97	05-001	GWAS
UC-05-011-10	CRxIDA	QTL mapping
UC-05-011-11	CRxIDA	QTL mapping
UC-05-011-14	CRxIDA	QTL mapping
UC-05-011-16	CRxIDA	QTL mapping
UC-05-011-19	CRxIDA	QTL mapping
UC-05-011-2	CRxIDA	QTL mapping
UC-05-011-20	CRxIDA	QTL mapping
UC-05-011-21	CRxIDA	QTL mapping
UC-05-011-24	CRxIDA	QTL mapping
UC-05-011-26	CRxIDA	QTL mapping
UC-05-011-27	CRxIDA	QTL mapping
UC-05-011-28	CRxIDA	QTL mapping
UC-05-011-32	CRxIDA	QTL mapping
UC-05-011-33	CRxIDA	QTL mapping
UC-05-011-34	CRxIDA	QTL mapping
UC-05-011-37	CRxIDA	QTL mapping
UC-05-011-38	CRxIDA	QTL mapping
UC-05-011-4	CRxIDA	QTL mapping
UC-05-011-40	CRxIDA	QTL mapping
UC-05-011-41	CRxIDA	QTL mapping
UC-05-011-44	CRxIDA	QTL mapping
UC-05-011-45	CRxIDA	QTL mapping
UC-05-011-47	CRxIDA	QTL mapping
UC-05-011-48	CRxIDA	QTL mapping
UC-05-011-49	CRxIDA	QTL mapping
UC-05-011-5	CRxIDA	QTL mapping
UC-05-011-50	CRxIDA	QTL mapping
UC-05-011-51	CRxIDA	QTL mapping
UC-05-011-52	CRxIDA	QTL mapping
UC-05-011-54	CRxIDA	QTL mapping
UC-05-011-55	CRxIDA	QTL mapping
UC-05-011-60	CRxIDA	QTL mapping
UC-05-011-61	CRxIDA	QTL mapping
UC-05-011-62	CRxIDA	QTL mapping
UC-05-011-63	CRxIDA	QTL mapping
UC-05-011-64	CRxIDA	QTL mapping
UC-05-011-65	CRxIDA	QTL mapping
UC-05-011-66	CRxIDA	QTL mapping
UC-05-011-69	CRxIDA	QTL mapping
UC-05-011-7	CRxIDA	QTL mapping
UC-05-011-71	CRxIDA	QTL mapping
UC-05-011-72	CRxIDA	QTL mapping
UC-05-011-73	CRxIDA	QTL mapping
UC-05-011-74	CRxIDA	QTL mapping
UC-05-011-75	CRxIDA	QTL mapping
UC-05-011-77	CRxIDA	QTL mapping
UC-05-011-79	CRxIDA	QTL mapping
UC-05-011-80	CRxIDA	QTL mapping
UC-05-011-82	CRxIDA	QTL mapping
UC-05-011-83	CRxIDA	QTL mapping
UC-05-011-84	CRxIDA	QTL mapping
UC-05-011-85	CRxIDA	QTL mapping
UC-05-011-9	CRxIDA	QTL mapping
UC-06-005-11	06-005	GWAS
UC-06-005-12	06-005	GWAS
UC-06-005-15	06-005	GWAS
UC-06-005-17	06-005	GWAS
UC-06-005-18	06-005	GWAS
UC-06-005-2	06-005	GWAS
UC-06-005-27	06-005	GWAS
UC-06-005-31	06-005	GWAS
UC-06-005-33	06-005	GWAS
UC-06-005-36	06-005	GWAS
UC-06-005-4	06-005	GWAS
UC-06-005-8	06-005	GWAS
UC-06-012-21	06-012	GWAS
UC-06-030-18	06-030	GWAS
UC-06-032-1	-	GWAS
UC-06-032-11	06-032	GWAS
UC-06-032-13	06-032	GWAS
UC-06-032-18	06-032	GWAS
UC-06-032-19	06-032	GWAS
UC-06-032-20	06-032	GWAS
UC-06-032-24	06-032	GWAS
UC-06-032-27	06-032	GWAS
UC-06-032-28	06-032	GWAS
UC-06-032-31	06-032	GWAS
UC-06-032-32	06-032	GWAS
UC-06-032-37	06-032	GWAS
UC-06-032-4	06-032	GWAS
UC-06-032-5	06-032	GWAS
UC-06-032-6	06-032	GWAS
UC-06-033-1	CRxIDA	QTL mapping
UC-06-033-10	CRxIDA	QTL mapping
UC-06-033-101	CRxIDA	QTL mapping
UC-06-033-103	CRxIDA	QTL mapping
UC-06-033-104	CRxIDA	QTL mapping
UC-06-033-105	CRxIDA	QTL mapping
UC-06-033-106	CRxIDA	QTL mapping
UC-06-033-11	CRxIDA	QTL mapping
UC-06-033-12	CRxIDA	QTL mapping
UC-06-033-13	CRxIDA	QTL mapping
UC-06-033-14	CRxIDA	QTL mapping
UC-06-033-15	CRxIDA	QTL mapping
UC-06-033-16	CRxIDA	QTL mapping
UC-06-033-17	CRxIDA	QTL mapping
UC-06-033-18	CRxIDA	QTL mapping
UC-06-033-19	CRxIDA	QTL mapping
UC-06-033-2	CRxIDA	QTL mapping
UC-06-033-20	CRxIDA	QTL mapping
UC-06-033-21	CRxIDA	QTL mapping
UC-06-033-22	CRxIDA	QTL mapping
UC-06-033-23	CRxIDA	QTL mapping
UC-06-033-24	CRxIDA	QTL mapping
UC-06-033-25	CRxIDA	QTL mapping
UC-06-033-26	CRxIDA	QTL mapping
UC-06-033-27	CRxIDA	QTL mapping
UC-06-033-28	CRxIDA	QTL mapping
UC-06-033-29	CRxIDA	QTL mapping
UC-06-033-3	CRxIDA	QTL mapping
UC-06-033-30	CRxIDA	QTL mapping
UC-06-033-31	CRxIDA	QTL mapping
UC-06-033-32	CRxIDA	QTL mapping
UC-06-033-33	CRxIDA	QTL mapping
UC-06-033-34	CRxIDA	QTL mapping
UC-06-033-35	CRxIDA	QTL mapping
UC-06-033-36	CRxIDA	QTL mapping
UC-06-033-37	CRxIDA	QTL mapping
UC-06-033-38	CRxIDA	QTL mapping
UC-06-033-39	CRxIDA	QTL mapping
UC-06-033-4	CRxIDA	QTL mapping
UC-06-033-40	CRxIDA	QTL mapping
UC-06-033-41	CRxIDA	QTL mapping
UC-06-033-42	CRxIDA	QTL mapping
UC-06-033-43	CRxIDA	QTL mapping
UC-06-033-44	CRxIDA	QTL mapping
UC-06-033-45	CRxIDA	QTL mapping
UC-06-033-46	CRxIDA	QTL mapping
UC-06-033-47	CRxIDA	QTL mapping
UC-06-033-48	CRxIDA	QTL mapping
UC-06-033-49	CRxIDA	QTL mapping
UC-06-033-5	CRxIDA	QTL mapping
UC-06-033-50	CRxIDA	QTL mapping
UC-06-033-51	CRxIDA	QTL mapping
UC-06-033-52	CRxIDA	QTL mapping
UC-06-033-53	CRxIDA	QTL mapping
UC-06-033-54	CRxIDA	QTL mapping
UC-06-033-55	CRxIDA	QTL mapping
UC-06-033-56	CRxIDA	QTL mapping
UC-06-033-57	CRxIDA	QTL mapping
UC-06-033-6	CRxIDA	QTL mapping
UC-06-033-61	CRxIDA	QTL mapping
UC-06-033-62	CRxIDA	QTL mapping
UC-06-033-63	CRxIDA	QTL mapping
UC-06-033-64	CRxIDA	QTL mapping
UC-06-033-65	CRxIDA	QTL mapping
UC-06-033-66	CRxIDA	QTL mapping
UC-06-033-67	-	GWAS
UC-06-033-68	CRxIDA	QTL mapping
UC-06-033-69	CRxIDA	QTL mapping
UC-06-033-7	CRxIDA	QTL mapping
UC-06-033-73	CRxIDA	QTL mapping
UC-06-033-75	CRxIDA	QTL mapping
UC-06-033-77	CRxIDA	QTL mapping
UC-06-033-78	CRxIDA	QTL mapping
UC-06-033-8	CRxIDA	QTL mapping
UC-06-033-80	CRxIDA	QTL mapping
UC-06-033-81	CRxIDA	QTL mapping
UC-06-033-82	CRxIDA	QTL mapping
UC-06-033-84	CRxIDA	QTL mapping
UC-06-033-85	CRxIDA	QTL mapping
UC-06-033-86	CRxIDA	QTL mapping
UC-06-033-87	CRxIDA	QTL mapping
UC-06-033-88	CRxIDA	QTL mapping
UC-06-033-89	CRxIDA	QTL mapping
UC-06-033-9	CRxIDA	QTL mapping
UC-06-033-90	CRxIDA	QTL mapping
UC-06-033-91	CRxIDA	QTL mapping
UC-06-033-92	CRxIDA	QTL mapping
UC-06-033-93	CRxIDA	QTL mapping
UC-06-033-94	CRxIDA	QTL mapping
UC-06-033-95	CRxIDA	QTL mapping
UC-06-033-96	CRxIDA	QTL mapping
UC-06-033-97	CRxIDA	QTL mapping
UC-06-033-99	CRxIDA	QTL mapping
UC-07-031-4	07-031	GWAS
UC-07-033-1	CRxIDA	QTL mapping
UC-07-033-10	CRxIDA	QTL mapping
UC-07-033-101	CRxIDA	QTL mapping
UC-07-033-103	CRxIDA	QTL mapping
UC-07-033-11	CRxIDA	QTL mapping
UC-07-033-111	-	GWAS
UC-07-033-113	-	GWAS
UC-07-033-117	CRxIDA	QTL mapping
UC-07-033-120	CRxIDA	QTL mapping
UC-07-033-122	CRxIDA	QTL mapping
UC-07-033-14	CRxIDA	QTL mapping
UC-07-033-15	CRxIDA	QTL mapping
UC-07-033-16	CRxIDA	QTL mapping
UC-07-033-17	CRxIDA	QTL mapping
UC-07-033-18	CRxIDA	QTL mapping
UC-07-033-19	CRxIDA	QTL mapping
UC-07-033-2	CRxIDA	QTL mapping
UC-07-033-20	CRxIDA	QTL mapping
UC-07-033-21	CRxIDA	QTL mapping
UC-07-033-22	CRxIDA	QTL mapping
UC-07-033-23	CRxIDA	QTL mapping
UC-07-033-24	CRxIDA	QTL mapping
UC-07-033-25	CRxIDA	QTL mapping
UC-07-033-26	CRxIDA	QTL mapping
UC-07-033-27	CRxIDA	QTL mapping
UC-07-033-28	CRxIDA	QTL mapping
UC-07-033-29	CRxIDA	QTL mapping
UC-07-033-3	CRxIDA	QTL mapping
UC-07-033-30	CRxIDA	QTL mapping
UC-07-033-31	CRxIDA	QTL mapping
UC-07-033-32	CRxIDA	QTL mapping
UC-07-033-34	CRxIDA	QTL mapping
UC-07-033-35	CRxIDA	QTL mapping
UC-07-033-36	CRxIDA	QTL mapping
UC-07-033-37	-	GWAS
UC-07-033-38	CRxIDA	QTL mapping
UC-07-033-39	CRxIDA	QTL mapping
UC-07-033-4	CRxIDA	QTL mapping
UC-07-033-40	CRxIDA	QTL mapping
UC-07-033-41	-	GWAS
UC-07-033-42	CRxIDA	QTL mapping
UC-07-033-43	CRxIDA	QTL mapping
UC-07-033-44	CRxIDA	QTL mapping
UC-07-033-45	CRxIDA	QTL mapping
UC-07-033-46	CRxIDA	QTL mapping
UC-07-033-47	CRxIDA	QTL mapping
UC-07-033-48	CRxIDA	QTL mapping
UC-07-033-49	CRxIDA	QTL mapping
UC-07-033-5	-	GWAS
UC-07-033-50	CRxIDA	QTL mapping
UC-07-033-51	CRxIDA	QTL mapping
UC-07-033-52	CRxIDA	QTL mapping
UC-07-033-53	CRxIDA	QTL mapping
UC-07-033-54	CRxIDA	QTL mapping
UC-07-033-55	CRxIDA	QTL mapping
UC-07-033-56	CRxIDA	QTL mapping
UC-07-033-57	CRxIDA	QTL mapping
UC-07-033-58	CRxIDA	QTL mapping
UC-07-033-59	CRxIDA	QTL mapping
UC-07-033-6	CRxIDA	QTL mapping
UC-07-033-60	CRxIDA	QTL mapping
UC-07-033-61	CRxIDA	QTL mapping
UC-07-033-62	CRxIDA	QTL mapping
UC-07-033-64	CRxIDA	QTL mapping
UC-07-033-65	CRxIDA	QTL mapping
UC-07-033-66	CRxIDA	QTL mapping
UC-07-033-67	CRxIDA	QTL mapping
UC-07-033-68	CRxIDA	QTL mapping
UC-07-033-69	CRxIDA	QTL mapping
UC-07-033-7	CRxIDA	QTL mapping
UC-07-033-70	-	GWAS
UC-07-033-71	CRxIDA	QTL mapping
UC-07-033-72	CRxIDA	QTL mapping
UC-07-033-73	CRxIDA	QTL mapping
UC-07-033-74	CRxIDA	QTL mapping
UC-07-033-75	CRxIDA	QTL mapping
UC-07-033-76	CRxIDA	QTL mapping
UC-07-033-77	CRxIDA	QTL mapping
UC-07-033-78	CRxIDA	QTL mapping
UC-07-033-79	CRxIDA	QTL mapping
UC-07-033-8	CRxIDA	QTL mapping
UC-07-033-80	CRxIDA	QTL mapping
UC-07-033-81	CRxIDA	QTL mapping
UC-07-033-82	CRxIDA	QTL mapping
UC-07-033-83	CRxIDA	QTL mapping
UC-07-033-84	CRxIDA	QTL mapping
UC-07-033-85	CRxIDA	QTL mapping
UC-07-033-86	CRxIDA	QTL mapping
UC-07-033-87	CRxIDA	QTL mapping
UC-07-033-88	CRxIDA	QTL mapping
UC-07-033-89	CRxIDA	QTL mapping
UC-07-033-9	CRxIDA	QTL mapping
UC-07-033-90	CRxIDA	QTL mapping
UC-07-033-92	CRxIDA	QTL mapping
UC-07-033-93	CRxIDA	QTL mapping
UC-07-033-95	CRxIDA	QTL mapping
UC-07-033-97	CRxIDA	QTL mapping
UC-07-033-98	CRxIDA	QTL mapping
UC-07-034-10	07-034	GWAS
UC-07-034-14	07-034	GWAS
UC-07-034-17	07-034	GWAS
UC-07-034-20	07-034	GWAS
UC-07-034-23	07-034	GWAS
UC-07-034-6	07-034	GWAS
UC-07-045-22	-	GWAS
UC-09-001-1	09-001	GWAS
UC-09-001-11	09-001	GWAS
UC-09-001-12	-	GWAS
UC-09-001-13	-	GWAS
UC-09-001-14	09-001	GWAS
UC-09-001-17	09-001	GWAS
UC-09-001-19	09-001	GWAS
UC-09-001-2	09-001	GWAS
UC-09-001-21	09-001	GWAS
UC-09-001-23	09-001	GWAS
UC-09-001-27	09-001	GWAS
UC-09-001-35	09-001	GWAS
UC-09-001-39	09-001	GWAS
UC-09-001-41	09-001	GWAS
UC-09-001-43	09-001	GWAS
UC-09-001-44	09-001	GWAS
UC-09-001-49	09-001	GWAS
UC-09-001-60	09-001	GWAS
UC-09-001-65	09-001	GWAS
UC-09-001-69	09-001	GWAS
UC-09-001-70	09-001	GWAS
UC-09-001-72	09-001	GWAS
UC-09-001-74	09-001	GWAS
UC-09-001-77	09-001	GWAS
UC-09-001-79	09-001	GWAS
UC-09-001-8	09-001	GWAS
UC-09-001-81	09-001	GWAS
UC-09-002-1	09-002	GWAS
UC-09-003-02	09-003	GWAS
UC-09-003-16	09-003	GWAS
UC-09-003-20	09-003	GWAS
UC-09-003-21	09-003	GWAS
UC-09-003-27	09-003	GWAS
UC-09-003-30	09-003	GWAS
UC-09-003-39	09-003	GWAS
UC-09-003-42	09-003	GWAS
UC-09-003-43	09-003	GWAS
UC-09-003-5	09-003	GWAS
UC-09-003-59	09-003	GWAS
UC-09-003-63	09-003	GWAS
UC-09-003-64	09-003	GWAS
UC-09-003-65	09-003	GWAS
UC-09-004-10	09-004	GWAS
UC-09-004-11	09-004	GWAS
UC-09-004-12	-	GWAS
UC-09-004-13	09-004	GWAS
UC-09-004-16	09-004	GWAS
UC-09-004-18	09-004	GWAS
UC-09-004-19	09-004	GWAS
UC-09-004-22	09-004	GWAS
UC-09-004-25	09-004	GWAS
UC-09-004-28	09-004	GWAS
UC-09-004-3	09-004	GWAS
UC-09-004-30	09-004	GWAS
UC-09-004-32	09-004	GWAS
UC-09-004-36	09-004	GWAS
UC-09-004-38	09-004	GWAS
UC-09-004-39	09-004	GWAS
UC-09-004-4	09-004	GWAS
UC-09-004-42	09-004	GWAS
UC-09-004-43	09-004	GWAS
UC-09-004-44	09-004	GWAS
UC-09-004-45	09-004	GWAS
UC-09-004-46	09-004	GWAS
UC-09-004-47	09-004	GWAS
UC-09-005-14	09-005	GWAS
UC-09-005-15	09-005	GWAS
UC-09-005-17	09-005	GWAS
UC-09-005-18	09-005	GWAS
UC-09-005-21	09-005	GWAS
UC-09-005-26	09-005	GWAS
UC-09-005-27	09-005	GWAS
UC-09-005-33	09-005	GWAS
UC-09-005-37	09-005	GWAS
UC-09-005-8	09-005	GWAS
UC-09-007-13	09-007	GWAS
UC-09-007-14	09-007	GWAS
UC-09-007-2	09-007	GWAS
UC-09-007-22	09-007	GWAS
UC-09-007-26	09-007	GWAS
UC-09-007-31	09-007	GWAS
UC-09-007-33	09-007	GWAS
UC-09-007-35	09-007	GWAS
UC-09-007-5	09-007	GWAS
UC-09-007-8	09-007	GWAS
UC-09-014-12	09-014	GWAS
UC-09-014-13	09-014	GWAS
UC-09-014-14	09-014	GWAS
UC-09-014-15	09-014	GWAS
UC-09-014-17	09-014	GWAS
UC-09-014-19	09-014	GWAS
UC-09-014-20	09-014	GWAS
UC-09-014-22	09-014	GWAS
UC-09-014-6	09-014	GWAS
UC-09-014-9	09-014	GWAS
UC-09-019-12	09-019	GWAS
UC-09-019-14	09-019	GWAS
UC-09-019-19	09-019	GWAS
UC-09-019-2	09-019	GWAS
UC-09-019-20	09-019	GWAS
UC-09-019-27	09-019	GWAS
UC-09-019-32	09-019	GWAS
UC-09-019-34	09-019	GWAS
UC-09-019-36	09-019	GWAS
UC-09-019-40	09-019	GWAS
UC-09-019-42	09-019	GWAS
UC-09-019-43	09-019	GWAS
UC-09-019-44	09-019	GWAS
UC-09-019-55	09-019	GWAS
UC-09-019-63	09-019	GWAS
UC-09-019-69	09-019	GWAS
UC-09-019-71	09-019	GWAS
UC-09-019-72	09-019	GWAS
UC-09-019-73	09-019	GWAS
UC-09-019-79	09-019	GWAS
UC-09-019-84	09-019	GWAS
UC-09-019-88	09-019	GWAS
UC-09-019-89	09-019	GWAS
UC-09-024-1	09-024	GWAS
UC-09-025-10	09-025	GWAS
UC-09-025-103	09-025	GWAS
UC-09-025-106	09-025	GWAS
UC-09-025-107	09-025	GWAS
UC-09-025-109	09-025	GWAS
UC-09-025-11	09-025	GWAS
UC-09-025-110	09-025	GWAS
UC-09-025-115	09-025	GWAS
UC-09-025-117	09-025	GWAS
UC-09-025-123	09-025	GWAS
UC-09-025-127	09-025	GWAS
UC-09-025-13	09-025	GWAS
UC-09-025-130	09-025	GWAS
UC-09-025-137	-	GWAS
UC-09-025-138	09-025	GWAS
UC-09-025-141	09-025	GWAS
UC-09-025-142	09-025	GWAS
UC-09-025-148	09-025	GWAS
UC-09-025-17	09-025	GWAS
UC-09-025-20	09-025	GWAS
UC-09-025-21	09-025	GWAS
UC-09-025-23	09-025	GWAS
UC-09-025-24	09-025	GWAS
UC-09-025-26	09-025	GWAS
UC-09-025-27	09-025	GWAS
UC-09-025-29	09-025	GWAS
UC-09-025-31	09-025	GWAS
UC-09-025-32	09-025	GWAS
UC-09-025-33	09-025	GWAS
UC-09-025-37	09-025	GWAS
UC-09-025-4	09-025	GWAS
UC-09-025-42	09-025	GWAS
UC-09-025-43	09-025	GWAS
UC-09-025-44	09-025	GWAS
UC-09-025-47	09-025	GWAS
UC-09-025-51	09-025	GWAS
UC-09-025-54	09-025	GWAS
UC-09-025-6	09-025	GWAS
UC-09-025-60	09-025	GWAS
UC-09-025-62	09-025	GWAS
UC-09-025-63	09-025	GWAS
UC-09-025-64	09-025	GWAS
UC-09-025-65	09-025	GWAS
UC-09-025-66	09-025	GWAS
UC-09-025-69	09-025	GWAS
UC-09-025-72	09-025	GWAS
UC-09-025-76	09-025	GWAS
UC-09-025-78	09-025	GWAS
UC-09-025-83	09-025	GWAS
UC-09-025-84	09-025	GWAS
UC-09-025-85	09-025	GWAS
UC-09-025-87	09-025	GWAS
UC-09-025-88	09-025	GWAS
UC-09-025-89	09-025	GWAS
UC-09-025-94	09-025	GWAS
UC-09-025-97	09-025	GWAS
UC-09-025-98	09-025	GWAS
UC-09-025-99	09-025	GWAS
UC-09-028-12	09-028	GWAS
UC-09-028-13	09-028	GWAS
UC-09-028-14	09-028	GWAS
UC-09-028-15	09-028	GWAS
UC-09-028-16	09-028	GWAS
UC-09-028-2	09-028	GWAS
UC-09-028-5	09-028	GWAS
UC-09-028-7	09-028	GWAS
UC-09-028-8	09-028	GWAS
UC-09-028-9	09-028	GWAS
UC-10-003-1	10-003	GWAS
UC-10-003-10	10-003	GWAS
UC-10-003-11	10-003	GWAS
UC-10-003-13	10-003	GWAS
UC-10-003-15	10-003	GWAS
UC-10-003-17	10-003	GWAS
UC-10-003-18	10-003	GWAS
UC-10-003-2	10-003	GWAS
UC-10-003-5	10-003	GWAS
UC-10-003-6	10-003	GWAS
UC-10-003-7	10-003	GWAS
UC-10-005-12	10-005	GWAS
UC-10-005-16	10-005	GWAS
UC-10-005-21	10-005	GWAS
UC-10-005-3	10-005	GWAS
UC-10-005-38	10-005	GWAS
UC-10-005-39	10-005	GWAS
UC-10-005-41	10-005	GWAS
UC-10-005-44	10-005	GWAS
UC-10-005-48	10-005	GWAS
UC-10-005-5	10-005	GWAS
UC-10-005-52	10-005	GWAS
UC-10-005-53	10-005	GWAS
UC-10-005-55	10-005	GWAS
UC-10-005-7	10-005	GWAS
UC-10-006-02	10-006	GWAS
UC-10-006-10	10-006	GWAS
UC-10-006-12	10-006	GWAS
UC-10-006-14	10-006	GWAS
UC-10-006-16	-	GWAS
UC-10-006-27	-	GWAS
UC-10-006-33	10-006	GWAS
UC-10-006-38	-	GWAS
UC-10-006-4	10-006	GWAS
UC-10-006-40	10-006	GWAS
UC-10-006-42	10-006	GWAS
UC-10-006-46	10-006	GWAS
UC-10-006-51	10-006	GWAS
UC-10-006-56	-	GWAS
UC-10-006-6	10-006	GWAS
UC-10-007-12	10-007	GWAS
UC-10-007-13	10-007	GWAS
UC-10-007-14	10-007	GWAS
UC-10-007-16	10-007	GWAS
UC-10-007-24	10-007	GWAS
UC-10-007-26	10-007	GWAS
UC-10-007-27	10-007	GWAS
UC-10-007-32	10-007	GWAS
UC-10-007-35	-	GWAS
UC-10-007-42	10-007	GWAS
UC-10-007-66	10-007	GWAS
UC-10-007-79	10-007	GWAS
UC-10-007-87	10-007	GWAS
UC-10-007-9	10-007	GWAS
UC-10-008-12	10-008	GWAS
UC-10-008-13	10-008	GWAS
UC-10-008-16	10-008	GWAS
UC-10-008-17	10-008	GWAS
UC-10-008-19	10-008	GWAS
UC-10-008-21	10-008	GWAS
UC-10-008-23	10-008	GWAS
UC-10-008-27	10-008	GWAS
UC-10-008-32	10-008	GWAS
UC-10-008-34	10-008	GWAS
UC-10-008-37	10-008	GWAS
UC-10-008-39	10-008	GWAS
UC-10-008-4	10-008	GWAS
UC-10-008-46	10-008	GWAS
UC-10-008-47	10-008	GWAS
UC-10-008-48	10-008	GWAS
UC-10-008-50	10-008	GWAS
UC-10-008-52	10-008	GWAS
UC-10-008-53	10-008	GWAS
UC-10-008-54	10-008	GWAS
UC-10-008-55	10-008	GWAS
UC-10-008-56	10-008	GWAS
UC-10-008-59	10-008	GWAS
UC-10-008-62	10-008	GWAS
UC-10-008-63	10-008	GWAS
UC-10-008-66	10-008	GWAS
UC-10-008-67	10-008	GWAS
UC-10-008-71	10-008	GWAS
UC-10-008-73	10-008	GWAS
UC-10-008-74	10-008	GWAS
UC-10-008-76	10-008	GWAS
UC-10-008-78	10-008	GWAS
UC-10-008-82	10-008	GWAS
UC-10-008-87	-	GWAS
UC-10-008-9	10-008	GWAS
UC-10-016-10	10-016	GWAS
UC-10-016-12	-	GWAS
UC-10-016-13	10-016	GWAS
UC-10-016-19	10-016	GWAS
UC-10-016-22	10-016	GWAS
UC-10-016-25	10-016	GWAS
UC-10-016-26	10-016	GWAS
UC-10-016-27	10-016	GWAS
UC-10-016-29	10-016	GWAS
UC-10-016-3	10-016	GWAS
UC-10-016-30	10-016	GWAS
UC-10-016-34	10-016	GWAS
UC-10-016-4	10-016	GWAS
UC-10-016-43	10-016	GWAS
UC-10-019-11	10-019	GWAS
UC-10-019-15	10-019	GWAS
UC-10-019-3	10-019	GWAS
UC-10-019-4	10-019	GWAS
UC-10-019-54	10-019	GWAS
UC-10-019-58	10-019	GWAS
UC-10-019-6	10-019	GWAS
UC-10-019-60	10-019	GWAS
UC-10-019-65	10-019	GWAS
UC-10-019-67	10-019	GWAS
UC-10-019-70	10-019	GWAS
UC-10-019-71	10-019	GWAS
UC-10-019-79	10-019	GWAS
UC-10-019-81	10-019	GWAS
UC-10-019-84	10-019	GWAS
UC-10-019-88	10-019	GWAS
UC-10-019-89	10-019	GWAS
UC-10-020-1	10-020	GWAS
UC-10-020-10	10-020	GWAS
UC-10-020-11	10-020	GWAS
UC-10-020-12	10-020	GWAS
UC-10-020-17	10-020	GWAS
UC-10-020-18	10-020	GWAS
UC-10-020-19	10-020	GWAS
UC-10-020-20	10-020	GWAS
UC-10-020-21	10-020	GWAS
UC-10-020-3	10-020	GWAS
UC-10-020-31	10-020	GWAS
UC-10-020-32	10-020	GWAS
UC-10-020-35	10-020	GWAS
UC-10-020-4	10-020	GWAS
UC-10-020-40	10-020	GWAS
UC-10-020-42	10-020	GWAS
UC-10-020-43	10-020	GWAS
UC-10-020-46	10-020	GWAS
UC-10-020-48	10-020	GWAS
UC-10-020-50	10-020	GWAS
UC-10-020-54	10-020	GWAS
UC-10-020-57	10-020_bis	GWAS
UC-10-020-58	10-020_bis	GWAS
UC-10-020-59	10-020_bis	GWAS
UC-10-020-60	10-020_bis	GWAS
UC-10-020-9	10-020	GWAS
UC-10-024-18	-	GWAS
UC-10-024-19	10-024	GWAS
UC-10-024-20	10-024	GWAS
UC-10-024-22	10-024	GWAS
UC-10-024-24	10-024	GWAS
UC-10-024-26	10-024	GWAS
UC-10-024-27	10-024	GWAS
UC-10-024-30	10-024	GWAS
UC-10-024-31	10-024	GWAS
UC-10-024-34	10-024	GWAS
UC-10-024-38	10-024	GWAS
UC-10-024-40	10-024	GWAS
UC-10-024-41	10-024	GWAS
UC-10-024-6	10-024	GWAS
UC-10-024-7	10-024	GWAS
UC-10-025-1	10-024	GWAS
UC-10-025-10	10-025	GWAS
UC-10-025-12	-	GWAS
UC-10-025-13	10-025	GWAS
UC-10-025-14	10-025	GWAS
UC-10-025-17	10-025	GWAS
UC-10-025-18	10-025	GWAS
UC-10-025-2	-	GWAS
UC-10-025-22	-	GWAS
UC-10-025-25	10-025	GWAS
UC-10-025-26	10-025	GWAS
UC-10-025-28	10-025	GWAS
UC-10-025-3	10-025	GWAS
UC-10-025-32	10-025	GWAS
UC-10-025-33	10-025	GWAS
UC-10-025-35	10-025	GWAS
UC-10-025-37	10-025	GWAS
UC-10-025-6	10-025	GWAS
UC-10-025-7	10-025	GWAS
UC-10-025-9	10-025	GWAS
UC-10-026-1	10-026	GWAS
UC-10-026-10	10-026	GWAS
UC-10-026-12	-	GWAS
UC-10-026-14	10-026	GWAS
UC-10-026-15	10-026	GWAS
UC-10-026-16	10-026	GWAS
UC-10-026-4	10-026	GWAS
UC-10-026-5	10-026	GWAS
UC-10-026-6	10-026	GWAS
UC-10-026-7	10-026	GWAS
UC-10-026-8	10-026	GWAS
UC-10-026-9	10-026	GWAS
UC-10-031-06	10-031	GWAS
UC-10-031-1	10-031	GWAS
UC-10-031-11	10-031	GWAS
UC-10-031-14	-	GWAS
UC-10-031-16	10-031	GWAS
UC-10-031-17	10-031	GWAS
UC-10-031-18	10-031	GWAS
UC-10-031-19	10-031	GWAS
UC-10-031-2	10-031	GWAS
UC-10-031-21	10-031	GWAS
UC-10-031-23	10-031	GWAS
UC-10-031-24	10-031	GWAS
UC-10-031-27	10-031	GWAS
UC-10-031-28	10-031	GWAS
UC-10-031-33	10-031	GWAS
UC-10-031-36	10-031	GWAS
UC-10-031-37	10-031	GWAS
UC-10-031-38	10-031	GWAS
UC-10-031-39	10-031	GWAS
UC-10-031-4	10-031	GWAS
UC-10-031-41	10-031	GWAS
UC-10-031-42	10-031	GWAS
UC-10-031-8	10-031	GWAS
UC-10-032-10	10-032	GWAS
UC-10-032-11	10-032	GWAS
UC-10-032-12	10-032	GWAS
UC-10-032-13	-	GWAS
UC-10-032-16	10-032	GWAS
UC-10-032-17	10-032	GWAS
UC-10-032-18	10-032	GWAS
UC-10-032-19	10-032	GWAS
UC-10-032-20	10-032	GWAS
UC-10-032-21	10-032	GWAS
UC-10-032-22	10-032	GWAS
UC-10-032-23	-	GWAS
UC-10-032-24	10-032	GWAS
UC-10-032-25	10-032	GWAS
UC-10-032-26	10-032	GWAS
UC-10-032-27	10-032	GWAS
UC-10-032-28	10-032	GWAS
UC-10-032-29	10-032	GWAS
UC-10-032-3	-	GWAS
UC-10-032-30	10-032	GWAS
UC-10-032-31	10-032	GWAS
UC-10-032-32	10-032	GWAS
UC-10-032-33	-	GWAS
UC-10-032-35	10-032	GWAS
UC-10-032-36	10-032	GWAS
UC-10-032-37	10-032	GWAS
UC-10-032-39	10-032	GWAS
UC-10-032-40	10-032	GWAS
UC-10-032-41	10-032	GWAS
UC-10-032-42	10-032	GWAS
UC-10-032-43	10-032	GWAS
UC-10-032-44	-	GWAS
UC-10-032-45	10-032	GWAS
UC-10-032-5	10-032	GWAS
UC-10-032-6	10-032	GWAS
UC-10-032-7	10-032	GWAS
UC-10-032-8	10-032	GWAS
UC-10-032-9	-	GWAS
UC-49-046	-	GWAS
UC-56-224	-	GWAS
UC-59-124	-	GWAS
UC-64-057	-	GWAS
UC-67-013	-	GWAS
UC-76-080	-	GWAS
UC-77-012	-	GWAS
UC-85-008	-	GWAS
UC-85-043-1	-	GWAS
UC-86-011	-	GWAS
UC-90-023-11	-	GWAS
UC-90-026-17	-	GWAS
UC-90-027-21	-	GWAS
UC-90-027-23	-	GWAS
UC-90-031-12	-	GWAS
UC-91-013-5	-	GWAS
UC-91-031-8	-	GWAS
UC-91-041-12	-	GWAS
UC-91-056-9	-	GWAS
UC-91-077-6	-	GWAS
UC-91-090-41	-	GWAS
UC-91-096-3	-	GWAS
UC-94-019-85	-	GWAS
UC-95-007-13	-	GWAS
UC-95-018-23	-	GWAS
UC-95-026-16	-	GWAS
UC-95-026-17	-	GWAS
UC-95-027-19	-	GWAS
UC-98-002-129	-	GWAS
Vina	-	GWAS
Waterloo	-	GWAS
XXX-Mayette	-	GWAS
