# Supplementary material for: Deciphering of the Genetic Control of Phenology, Yield, and Pellicle Color in Persian Walnut (Juglans regia L.)
Source: Front Plant Sci. 2019 Sep 20;10:1140. doi: 10.3389/fpls.2019.01140 (PMC6764078; doi:10.3389/fpls.2019.01140)
Supplement: Supplementary file 18 [file Table_2.xlsx]

## Sheet: Sheet1
Table S2. Significant marker-trait associations identified for the five traits of interest using GWAS.
Trait	SNP	Chromosome	Position (bp)	P-value	Allele effect*	MAF	Identified with the method	R2
Harvest Date	AX-170770379	1	6506363	9.20247e-13	-1.29553	0.462329	FarmCPU	0.358379
Harvest Date	AX-170674567	3	11002910	5.82354e-09	1.0487	0.200342	FarmCPU	0.150962
Harvest Date	AX-170574094	4	25456395	4.96889e-10	-0.873282	0.423801	FarmCPU	0.029211
Harvest Date	AX-171142024	10	28322106	7.1384e-09	-1.6695	0.0693493	FarmCPU	0
Harvest Date	AX-171186285	11	23449510	1.52387e-12	-1.32827	0.289384	FarmCPU	0.0172636
Harvest Date	AX-170952159	13	7540582	3.92242e-09	-1.23348	0.142123	FarmCPU	0
Harvest Date	AX-171505099	13	33447403	9.32675e-10	0.963537	0.282534	FarmCPU	0.00363696
Harvest Date	AX-170947817	13	36016741	6.89088e-11	-0.879989	0.445205	FarmCPU	0.0291782
Harvest Date	AX-170577993	16	21444233	2.31106e-09	-1.27942	0.146404	FarmCPU	0
Leafing Date	AX-170858858	1	3187214	1.08624e-08	1.09304	0.417808	FarmCPU	0.281896
Leafing Date	AX-170836301	1	4296036	2.71995e-31	-7.32243	0.100171	SUPER/MLMM/FarmCPU	0.445034
Leafing Date	AX-170560823	1	4805396	6.1401e-11	-	0.226027	SUPER/MLMM	0.204153
Leafing Date	AX-171160588	4	3514242	5.05092e-11	1.99177	0.0787671	FarmCPU	0.0153171
Leafing Date	AX-170702771	8	1484837	4.32839e-09	-1.37748	0.211473	FarmCPU	0.383738
Leafing Date	AX-170738150	10	33639153	4.55906e-09	-1.54035	0.151541	FarmCPU	0.368615
Leafing Date	AX-171574003	11	31542659	4.50529e-13	-1.41252	0.190925	FarmCPU	0
Leafing Date	AX-171165223	11	34427818	8.92572e-10	-2.10306	0.0684932	FarmCPU	0
Leafing Date	AX-170921031	12	10325263	1.93618e-08	-1.65587	0.0590753	FarmCPU	0
Leafing Date	AX-170646914	12	29171993	1.31009e-08	2.14406	0.0582192	FarmCPU	0
Leafing Date	AX-170898231	13	9529563	5.23708e-11	1.2514	0.244007	FarmCPU	0
Leafing Date	AX-171186540	13	31265030	8.30475e-09	-0.971391	0.264555	FarmCPU	0
Leafing Date	AX-170871784	16	9850184	1.48404e-09	0.804011	0.490582	FarmCPU	0
Leafing Date	AX-170560857	17	-	5.12957e-20	1.95373	0.385274	FarmCPU	0
Lateral Bearing	AX-170926559	1	11704538	3.61071e-16	-	0.0821918	SUPER/MLMM	0.191556
Lateral Bearing	AX-171551079	1	11709935	1.06369e-12	-	0.0804795	SUPER/MLMM	0.153019
Lateral Bearing	AX-171195690	1	11712890	9.52562e-14	0.0624663	0.057363	FarmCPU	0.200422
Lateral Bearing	AX-170757547	4	13067627	1.6533e-11	0.0741897	0.0702055	FarmCPU	0.152095
Lateral Bearing	AX-171488704	4	28888015	4.00817e-11	0.0609364	0.0547945	FarmCPU	0.154878
Lateral Bearing	AX-170573827	4	33904259	3.90174e-13	-	0.0667808	SUPER/MLMM	0.125765
Lateral Bearing	AX-170595857	4	34189260	7.40471e-09	0.0530557	0.0582192	FarmCPU	0.156815
Lateral Bearing	AX-170727552	8	1726106	1.13248e-08	-	0.130137	SUPER/MLMM	0.0841525
Lateral Bearing	AX-170561871	9	7619374	1.85698e-10	-	0.0642123	SUPER/MLMM	0.112282
Lateral Bearing	AX-170960527	11	9445481	1.55692e-08	0.0516667	0.116438	FarmCPU	0.302012
Lateral Bearing	AX-170909006	11	11051404	4.80854e-14	0.0441462	0.173801	FarmCPU	0.154843
Lateral Bearing	AX-170908273	11	12923110	3.77996e-17	-	0.0530822	SUPER/MLMM	0.256189
Lateral Bearing	AX-170722086	11	13279514	2.78803e-14	-0.102875	0.0565068	FarmCPU	0.0123986
Lateral Bearing	AX-171205312	11	22019628	5.46772e-09	-	0.0967466	SUPER/MLMM	0.00331159
Lateral Bearing	AX-171065896	11	31179655	6.53472e-14	0.0507694	0.0890411	FarmCPU	0.0561962
Lateral Bearing	AX-170653260	11	34963942	2.84076e-08	-	0.0659247	SUPER/MLMM	0.116166
Lateral Bearing	AX-170644203	13	1487618	6.70151e-09	0.0427804	0.0753425	FarmCPU	0.0398557
Lateral Bearing	AX-171540479	13	6086032	2.47593e-16	0.107621	0.0693493	FarmCPU	0.189166
Yield	AX-170769078	1	7593947	4.05397e-10	-0.0196515	0.417808	FarmCPU	0
Yield	AX-171129557	2	9559590	9.76647e-11	0.0208092	0.297945	FarmCPU	0
Yield	AX-171080812	3	30858738	5.20689e-10	-0.0280478	0.248288	FarmCPU	0
Yield	AX-170869986	6	520929	9.4481e-09	0.0199291	0.15839	FarmCPU	-0.000851002
Yield	AX-171530968	7	5239552	4.35113e-09	0.0349141	0.0565068	FarmCPU	0.14044
Yield	AX-170890551	11	21298189	1.59559e-20	-0.0670075	0.0761986	FarmCPU/SUPER/MLMM	0.00931183
Yield	AX-171500915	11	22373894	4.05953e-13	0.0274662	0.258562	FarmCPU	0.171306
Yield	AX-171542855	13	28866265	2.21427e-14	0.0327747	0.19863	FarmCPU	0.461268
Yield	AX-170612768	16	23907832	3.14536e-10	0.0363486	0.0625	FarmCPU	0.121759
Yield	AX-171159054	17	656	7.78352e-11	0.0253708	0.152397	FarmCPU	0.527233
Average DFA score	AX-170725746	6	35576214	1.03545e-12	-0.0640599	0.375	FarmCPU	0
Average DFA score	AX-170832900	7	50982308	2.08561e-08	-0.0645552	0.166952	FarmCPU	0.305748
Average DFA score	AX-170892645	9	14786002	7.59333e-11	0.0470982	0.438356	FarmCPU	-0.00392707
Average DFA score	AX-170551989	12	5004097	2.56459e-11	0.0533696	0.285959	FarmCPU	-0.00325901
*The alleleic effect referres to the first SNP allele in alphabetic order.
