# Supplementary material for: Deciphering of the Genetic Control of Phenology, Yield, and Pellicle Color in Persian Walnut (Juglans regia L.)
Source: Front Plant Sci. 2019 Sep 20;10:1140. doi: 10.3389/fpls.2019.01140 (PMC6764078; doi:10.3389/fpls.2019.01140)
Supplement: Supplementary file 19 [file Table_3.xlsx]

## Sheet: Sheet1
Table S3. LD blocks including the marker-trait associations identified in the same regions with both QTL mapping and AM
Trait	SNP	Chromosome	Position (bp)	Method	Block length	Marker at the left block extreme	Marker at the right block extreme
Average DFA score	AX-170725746	6	35576214	GWAS	3 Kb	AX-170725748	AX-170725744
Average DFA score	AX-170832900	7	50982308	GWAS	17 Kb	AX-170832880	AX-171532993
Average DFA score	AX-171029756	6	33275521	QTL mapping	51 Kb	AX-170737358	AX-171029766
Harvest Date	AX-170770379	1	6506363	GWAS	30 Kb	AX-170770383	AX-170770346
Harvest Date	AX-170768834	1	7756021	QTL mapping	< 1 Kb	AX-170768839	AX-170768836
Lateral Bearing	AX-170960527	11	9445481	GWAS	75 Kb	AX-170960555	AX-170960466
Lateral Bearing	AX-170909006	11	11051404	GWAS	464 Kb	AX-170908750	AX-171141014
Lateral Bearing	AX-170722086	11	13279514	GWAS	14 Kb	AX-170722068	AX-170722097
Lateral bearing	AX-170876261	11	17341634	QTL mapping	300 Kb	AX-170875974	AX-170876252
Lateral Bearing	AX-170908273	11	12923110	GWAS	49 Kb	AX-171547658	AX-170908323
Lateral Bearing	AX-171205312	11	22019628	GWAS	151 Kb	AX-171544235	AX-170570008
Leafing Date	AX-170858858	1	3187214	GWAS	< 1 Kb	AX-170858858	AX-171537841
Leafing Date	AX-170702771	8	1484837	GWAS	3 Kb	AX-170702771	AX-170702765
Leafing Date	AX-171143099	1	4650186	QTL mapping	43 Kb	AX-171594533	AX-171143119
Leafing Date	AX-170703363	8	3137543	QTL mapping	13 Kb	AX-170703555	AX-171488374
Leafing Date	AX-170560823	1	4805396	GWAS	13 Kb	AX-170560813	AX-170560823
Leafing Date	AX-170836301	1	4296036	GWAS	71 Kb	AX-170836301	AX-171010882
Leafing Date	AX-170836301	1	4296036	GWAS	2 Kb	AX-170836301	AX-171186233
Yield	AX-170890551	11	21298189	GWAS	233 Kb	AX-171191708	AX-171544239
Yield	AX-170876261	11	17341634	QTL mapping	380 Kb	AX-171190298	AX-171516879
