# Supplementary material for: Deciphering of the Genetic Control of Phenology, Yield, and Pellicle Color in Persian Walnut (Juglans regia L.)
Source: Front Plant Sci. 2019 Sep 20;10:1140. doi: 10.3389/fpls.2019.01140 (PMC6764078; doi:10.3389/fpls.2019.01140)
Supplement: Supplementary file 20 [file Table_4.xlsx]

## Sheet: Sheet1
Table S4. Candidate genes identified for the five traits studied. The SNPs highlighted in grey fell within candidate genes. * indicates missense SNPs.
GeneID	Product	SNP	CHR	Gene Start	Gene End	SNP Pos (bp)	Block start	Block End	Trait
LOC108985377	uncharacterized LOC108985377, transcript variant X2	AX-170725746	Chr6	35575586	35578807	35576214	35574365	35577643	Average DFA score
LOC108986141	DEAD-box ATP-dependent RNA helicase 27-like, transcript variant X1	AX-171029756	Chr6	33273001	33278173	33275521	33234402	33285415	Average DFA score
LOC109019067	DNA-binding protein REB1, transcript variant X1	AX-171029756	Chr6	33272965	33278173	33275521	33234402	33285415	Average DFA score
LOC108986145	G patch domain-containing protein TGH, transcript variant X1	AX-171029756	Chr6	33236403	33259850	33275521	33234402	33285415	Average DFA score
LOC108991777	UDP-glycosyltransferase 76C4-like	AX-170832900	Chr7	50971469	50973118	50982308	50967479	50984936	Average DFA score
LOC108991776	7-deoxyloganetic acid glucosyltransferase-like	AX-170832900	Chr7	50977575	50981151	50982308	50967479	50984936	Average DFA score
LOC108991754	17.8 kDa class I heat shock protein-like	AX-170832900	Chr7	50982895	50983755	50982308	50967479	50984936	Average DFA score
LOC108991946	uncharacterized LOC108991946, transcript variant X1	AX-170832900	Chr7	50984394	50987525	50982308	50967479	50984936	Average DFA score
LOC108987959	protein TPX2-like	AX-170770379	Chr1	6507444	6509629	6506363	6501228	6532057	Harvest Date
LOC108992128	auxin response factor 4-like	AX-171186285*	Chr11	23449131	23456733	23449510	-	-	Harvest Date
LOC109007348	uncharacterized LOC109007348, transcript variant X5	AX-170620990	Chr5	19758694	19764800	19761618	-	-	Harvest Date
LOC108996354	probable polygalacturonase	AX-171195690*	Chr1	11708892	11713579	11712890	-	-	Lateral Bearing
LOC108996354	probable polygalacturonase	AX-171551079	Chr1	11708892	11713579	11709935	-	-	Lateral Bearing
LOC109000319	uncharacterized LOC109000319	AX-170722086	Chr11	13279343	13282419	13279514	13268903	13283699	Lateral Bearing
LOC109018690	probable transmembrane GTPase FZO-like, chloroplastic	AX-171205312*	Chr11	22017077	22024676	22019628	21417398	22075266	Lateral Bearing
LOC109007860	calcium-transporting ATPase 3, endoplasmic reticulum-type, transcript variant X2	AX-171065896	Chr11	31155413	31185482	31179655	-	-	Lateral Bearing
LOC108995221	E3 ubiquitin protein ligase DRIP2-like, transcript variant X1	AX-170908273	Chr11	12934974	12951316	12923110	12918513	12967649	Lateral Bearing
LOC109003368	probable aldo-keto reductase 1	AX-170909006	Chr11	11130959	11191319	11051404	10808294	11272317	Lateral Bearing
LOC109003365	uncharacterized LOC109003365	AX-170909006	Chr11	11123319	11124665	11051404	10808294	11272317	Lateral Bearing
LOC109015366	probable aldo-keto reductase 1, transcript variant X1	AX-170909006	Chr11	10948785	10953693	11051404	10808294	11272317	Lateral Bearing
LOC109016275	probable aldo-keto reductase 1	AX-170909006	Chr11	11080015	11083108	11051404	10808294	11272317	Lateral Bearing
LOC108979868	uncharacterized LOC108979868	AX-170909006	Chr11	11178257	11180040	11051404	10808294	11272317	Lateral Bearing
LOC108984385	protein FAR1-RELATED SEQUENCE 6-like	AX-170909006	Chr11	11269897	11271444	11051404	10808294	11272317	Lateral Bearing
LOC108984452	probable aldo-keto reductase 1	AX-170909006	Chr11	11242298	11247338	11051404	10808294	11272317	Lateral Bearing
LOC108995230	uncharacterized LOC108995230	AX-170909006	Chr11	10813873	10816546	11051404	10808294	11272317	Lateral Bearing
LOC108995234	probable ribose-5-phosphate isomerase 3, chloroplastic	AX-170909006	Chr11	10838941	10844161	11051404	10808294	11272317	Lateral Bearing
LOC108995241	peptide-N(4)-(N-acetyl-beta-glucosaminyl)asparagine amidase, transcript variant X2	AX-170909006	Chr11	10844652	10872827	11051404	10808294	11272317	Lateral Bearing
LOC108995245	rosmarinate synthase-like	AX-170909006	Chr11	10908161	10910583	11051404	10808294	11272317	Lateral Bearing
LOC108995246	probable aldo-keto reductase 1	AX-170909006	Chr11	10910524	10913081	11051404	10808294	11272317	Lateral Bearing
LOC108995235	TMV resistance protein N-like	AX-170909006	Chr11	10975169	10980010	11051404	10808294	11272317	Lateral Bearing
LOC108995243	probable aldo-keto reductase 1	AX-170909006	Chr11	11077999	11083120	11051404	10808294	11272317	Lateral Bearing
LOC108995237	uncharacterized LOC108995237	AX-170909006	Chr11	11077304	11077750	11051404	10808294	11272317	Lateral Bearing
LOC108995244	probable aldo-keto reductase 1	AX-170909006	Chr11	11136863	11138691	11051404	10808294	11272317	Lateral Bearing
LOC108999587	probable ribose-5-phosphate isomerase 3, chloroplastic	AX-170909006	Chr11	10838878	10840028	11051404	10808294	11272317	Lateral Bearing
LOC109003366	uncharacterized LOC109003366	AX-170909006	Chr11	11121889	11122555	11051404	10808294	11272317	Lateral Bearing
LOC109015868	probable aldo-keto reductase 1	AX-170909006	Chr11	11233477	11233952	11051404	10808294	11272317	Lateral Bearing
LOC109016325	uncharacterized LOC109016325	AX-170909006	Chr11	11011923	11013580	11051404	10808294	11272317	Lateral Bearing
LOC108981278	probable aldo-keto reductase 1	AX-170909006	Chr11	11233298	11233934	11051404	10808294	11272317	Lateral Bearing
LOC108988628	probable aldo-keto reductase 1	AX-170909006	Chr11	11131091	11135828	11051404	10808294	11272317	Lateral Bearing
LOC108995236	probable aldo-keto reductase 1	AX-170909006	Chr11	11232825	11241571	11051404	10808294	11272317	Lateral Bearing
LOC108989155	uncharacterized LOC108989155	AX-170960527	Chr11	9433004	9435818	9445481	9420055	9495354	Lateral Bearing
LOC109017389	uncharacterized LOC109017389	AX-171205312	Chr11	21953050	21953394	22019628	21417398	22075266	Lateral Bearing
LOC109017410	uncharacterized LOC109017410	AX-171205312	Chr11	21870920	21876244	22019628	21417398	22075266	Lateral Bearing
LOC109017872	uncharacterized LOC109017872	AX-171205312	Chr11	21744007	21745226	22019628	21417398	22075266	Lateral Bearing
LOC109018314	ribosome-recycling factor, chloroplastic, transcript variant X2	AX-171205312	Chr11	21724729	21739794	22019628	21417398	22075266	Lateral Bearing
LOC109018331	fatty-acid-binding protein 1	AX-171205312	Chr11	21718792	21721670	22019628	21417398	22075266	Lateral Bearing
LOC109018342	ent-copalyl diphosphate synthase, chloroplastic	AX-171205312	Chr11	21687722	21697509	22019628	21417398	22075266	Lateral Bearing
LOC109018352	F-box protein SKIP17-like, transcript variant X2	AX-171205312	Chr11	21603235	21608256	22019628	21417398	22075266	Lateral Bearing
LOC109018366	COMPASS-like H3K4 histone methylase component WDR5B	AX-171205312	Chr11	21568279	21574728	22019628	21417398	22075266	Lateral Bearing
LOC109018376	uncharacterized LOC109018376	AX-171205312	Chr11	21536196	21540890	22019628	21417398	22075266	Lateral Bearing
LOC109018384	uncharacterized LOC109018384	AX-171205312	Chr11	21533050	21534612	22019628	21417398	22075266	Lateral Bearing
LOC109018392	uncharacterized LOC109018392, transcript variant X2	AX-171205312	Chr11	21478154	21499228	22019628	21417398	22075266	Lateral Bearing
LOC109018234	transcription repressor OFP12-like	AX-171205312	Chr11	21469322	21470501	22019628	21417398	22075266	Lateral Bearing
LOC109018300	uncharacterized LOC109018300, transcript variant X1	AX-171205312	Chr11	21443954	21444847	22019628	21417398	22075266	Lateral Bearing
LOC109018407	protein MARD1-like	AX-171205312	Chr11	21424397	21426952	22019628	21417398	22075266	Lateral Bearing
LOC109003357	uncharacterized LOC109003357, transcript variant X4	AX-171205312	Chr11	22061047	22063271	22019628	21417398	22075266	Lateral Bearing
LOC109003356	titin-like, transcript variant X1	AX-171205312	Chr11	22063899	22068476	22019628	21417398	22075266	Lateral Bearing
LOC109003355	uncharacterized LOC109003355	AX-171205312	Chr11	22068856	22070979	22019628	21417398	22075266	Lateral Bearing
LOC109003353	chloroplast stem-loop binding protein of 41 kDa a, chloroplastic	AX-171205312	Chr11	22074331	22077263	22019628	21417398	22075266	Lateral Bearing
LOC109010352	uncharacterized LOC109010352	AX-171205312	Chr11	22068853	22070978	22019628	21417398	22075266	Lateral Bearing
LOC109010354	titin-like, transcript variant X3	AX-171205312	Chr11	22063899	22068488	22019628	21417398	22075266	Lateral Bearing
LOC109010357	uncharacterized LOC109010357, transcript variant X2	AX-171205312	Chr11	22061047	22063271	22019628	21417398	22075266	Lateral Bearing
LOC109010349	protein FAR1-RELATED SEQUENCE 5-like	AX-171205312	Chr11	22057653	22059359	22019628	21417398	22075266	Lateral Bearing
LOC109010353	uncharacterized LOC109010353	AX-171205312	Chr11	22068853	22070978	22019628	21417398	22075266	Lateral Bearing
LOC109010356	titin-like, transcript variant X3	AX-171205312	Chr11	22063899	22068488	22019628	21417398	22075266	Lateral Bearing
LOC109010358	uncharacterized LOC109010358, transcript variant X2	AX-171205312	Chr11	22061047	22063271	22019628	21417398	22075266	Lateral Bearing
LOC109010350	protein FAR1-RELATED SEQUENCE 5-like	AX-171205312	Chr11	22057653	22059359	22019628	21417398	22075266	Lateral Bearing
LOC109010351	uncharacterized mitochondrial protein AtMg00810-like	AX-171205312	Chr11	22037727	22038398	22019628	21417398	22075266	Lateral Bearing
LOC109017745	uncharacterized mitochondrial protein AtMg00810-like	AX-171205312	Chr11	21446779	21448032	22019628	21417398	22075266	Lateral Bearing
LOC109018688	protein FANTASTIC FOUR 4	AX-171205312	Chr11	22011649	22012829	22019628	21417398	22075266	Lateral Bearing
LOC109008851	zinc finger protein ZAT10-like	AX-170644203	Chr13	1486650	1487920	1487618	-	-	Lateral Bearing
LOC108993434	protein XAP5 CIRCADIAN TIMEKEEPER-like, transcript variant X1	AX-171540479	Chr13	6085949	6090710	6086032	-	-	Lateral Bearing
LOC109003598	beta-fructofuranosidase, insoluble isoenzyme 1-like	AX-170573827	Chr4	33903307	33908265	33904259	-	-	Lateral Bearing
LOC108988592	kinesin-like protein KIN-5C	AX-170573827	Chr4	33898662	33919747	33904259	-	-	Lateral Bearing
LOC109018475	beta-fructofuranosidase, insoluble isoenzyme 1-like	AX-170573827	Chr4	33903871	33904822	33904259	-	-	Lateral Bearing
LOC109004826	UDP-sugar pyrophosphorylase-like	AX-170591244	Chr6	3960734	3981147	3978361	-	-	Lateral Bearing
LOC108985497	glucan endo-1,3-beta-glucosidase 5-like	AX-170727552	Chr8	1723111	1727478	1726106	-	-	Lateral Bearing
LOC108984821	uncharacterized LOC108984821, transcript variant X1	AX-170876261	Chr11	17611043	17637072	17341634	16698184	17327388	Lateral bearing/ Yield
LOC108982809	uncharacterized protein DDB_G0274935-like	AX-170876261	Chr11	17570768	17571238	17341634	16698184	17327388	Lateral bearing/ Yield
LOC109008109	FT-interacting protein 1-like, transcript variant X1	AX-170876261	Chr11	17228226	17232121	17341634	16698184	17327388	Lateral bearing/ Yield
LOC109018500	ethylene-responsive transcription factor 1B-like	AX-170876261	Chr11	17289710	17290450	17341634	16698184	17327388	Lateral bearing/ Yield
LOC109019852	uncharacterized LOC109019852	AX-170876261	Chr11	16897740	16898336	17341634	16698184	17327388	Lateral bearing/ Yield
LOC109020994	uncharacterized LOC109020994, transcript variant X1	AX-170876261	Chr11	17220842	17225529	17341634	16698184	17327388	Lateral bearing/ Yield
LOC109020993	FT-interacting protein 1-like	AX-170876261	Chr11	17190402	17193142	17341634	16698184	17327388	Lateral bearing/ Yield
LOC109020992	FT-interacting protein 1-like	AX-170876261	Chr11	17186427	17189273	17341634	16698184	17327388	Lateral bearing/ Yield
LOC108993645	adenine DNA glycosylase, transcript variant X2	AX-170876261	Chr11	16739039	16758189	17341634	16698184	17327388	Lateral bearing/ Yield
LOC108993634	exosome complex component CSL4	AX-170876261	Chr11	16794435	16816031	17341634	16698184	17327388	Lateral bearing/ Yield
LOC108993629	protein EIN4	AX-170876261	Chr11	16855459	16864127	17341634	16698184	17327388	Lateral bearing/ Yield
LOC108993630	AT-hook motif nuclear-localized protein 14	AX-170876261	Chr11	16866025	16880163	17341634	16698184	17327388	Lateral bearing/ Yield
LOC108993611	uncharacterized LOC108993611	AX-170876261	Chr11	16892888	16894355	17341634	16698184	17327388	Lateral bearing/ Yield
LOC108993621	uncharacterized LOC108993621	AX-170876261	Chr11	16897742	16898336	17341634	16698184	17327388	Lateral bearing/ Yield
LOC108993592	C-Myc-binding protein homolog	AX-170876261	Chr11	16898798	16902857	17341634	16698184	17327388	Lateral bearing/ Yield
LOC108993642	methyltransferase-like protein 6, transcript variant X3	AX-170876261	Chr11	16942395	16973277	17341634	16698184	17327388	Lateral bearing/ Yield
LOC108993595	AT-hook motif nuclear-localized protein 19	AX-170876261	Chr11	17028211	17029773	17341634	16698184	17327388	Lateral bearing/ Yield
LOC108993613	uncharacterized LOC108993613	AX-170876261	Chr11	17036137	17037492	17341634	16698184	17327388	Lateral bearing/ Yield
LOC108993641	uncharacterized LOC108993641	AX-170876261	Chr11	17071708	17088521	17341634	16698184	17327388	Lateral bearing/ Yield
LOC108993640	peptidyl-prolyl cis-trans isomerase CYP19-3	AX-170876261	Chr11	17104897	17106697	17341634	16698184	17327388	Lateral bearing/ Yield
LOC108993631	rubisco accumulation factor 1, chloroplastic	AX-170876261	Chr11	17242136	17243979	17341634	16698184	17327388	Lateral bearing/ Yield
LOC108993618	ethylene-responsive transcription factor 1B-like	AX-170876261	Chr11	17289343	17290452	17341634	16698184	17327388	Lateral bearing/ Yield
LOC108993614	uncharacterized mitochondrial protein AtMg00810-like	AX-170876261	Chr11	17299999	17300331	17341634	16698184	17327388	Lateral bearing/ Yield
LOC108993624	probable glycosyltransferase At5g20260	AX-170876261	Chr11	17327078	17330076	17341634	16698184	17327388	Lateral bearing/ Yield
LOC108993623	probable glycosyltransferase At5g20260	AX-170876261	Chr11	17335226	17338510	17341634	16698184	17327388	Lateral bearing/ Yield
LOC108993625	protein TRIGALACTOSYLDIACYLGLYCEROL 3, chloroplastic	AX-170876261	Chr11	17362317	17372840	17341634	16698184	17327388	Lateral bearing/ Yield
LOC108993633	leucine-rich repeat receptor-like protein CLAVATA2	AX-170876261	Chr11	17389901	17392578	17341634	16698184	17327388	Lateral bearing/ Yield
LOC108993626	CBS domain-containing protein CBSX6	AX-170876261	Chr11	17450885	17456158	17341634	16698184	17327388	Lateral bearing/ Yield
LOC108993615	uncharacterized LOC108993615	AX-170876261	Chr11	17481163	17482474	17341634	16698184	17327388	Lateral bearing/ Yield
LOC108993644	auxin efflux carrier component 5	AX-170876261	Chr11	17526666	17530068	17341634	16698184	17327388	Lateral bearing/ Yield
LOC108993616	uncharacterized protein DDB_G0274935-like	AX-170876261	Chr11	17570768	17571238	17341634	16698184	17327388	Lateral bearing/ Yield
LOC109018773	leucine-rich repeat receptor-like protein CLAVATA2	AX-170876261	Chr11	17390795	17392588	17341634	16698184	17327388	Lateral bearing/ Yield
LOC109019851	C-Myc-binding protein homolog	AX-170876261	Chr11	16898798	16902579	17341634	16698184	17327388	Lateral bearing/ Yield
LOC108987494	rubisco accumulation factor 2, chloroplastic-like	AX-170876261	Chr11	17143004	17143771	17341634	16698184	17327388	Lateral bearing/ Yield
LOC109018177	uncharacterized LOC109018177	AX-170876261	Chr11	17087919	17088494	17341634	16698184	17327388	Lateral bearing/ Yield
LOC108984557	ABC transporter I family member 11, chloroplastic, transcript variant X7	AX-171143099	Chr1	4644252	4652478	4650186	4631636	4675476	Leafing Date
LOC109002743	allene oxide cyclase, chloroplastic-like	AX-170560823	Chr1	4801319	4802592	4805396	4791402	4805396	Leafing Date
LOC109002750	allene oxide cyclase, chloroplastic-like	AX-170560823	Chr1	4801319	4802573	4805396	4791402	4805396	Leafing Date
LOC108984546	allene oxide cyclase 3, chloroplastic-like	AX-170560823	Chr1	4801320	4802178	4805396	4791402	4805396	Leafing Date
LOC108979612	protein LYK2-like	AX-170836301	Chr1	4338104	4340512	4296036	4296036	4367416	Leafing Date
LOC108979613	putative calcium-binding protein CML19	AX-170836301	Chr1	4337227	4337751	4296036	4296036	4367416	Leafing Date
LOC108992092	probable adenylate kinase 7, mitochondrial	AX-170836301	Chr1	4303611	4305707	4296036	4296036	4367416	Leafing Date
LOC108992090	UPF0481 protein At3g47200-like	AX-170836301	Chr1	4318276	4319988	4296036	4296036	4367416	Leafing Date
LOC108992073	uncharacterized LOC108992073	AX-170836301	Chr1	4326895	4327416	4296036	4296036	4367416	Leafing Date
LOC108992074	UPF0481 protein At3g47200-like	AX-170836301	Chr1	4329311	4330678	4296036	4296036	4367416	Leafing Date
LOC108992079	putative calcium-binding protein CML19	AX-170836301	Chr1	4337069	4337917	4296036	4296036	4367416	Leafing Date
LOC108992078	protein LYK2-like	AX-170836301	Chr1	4338097	4340520	4296036	4296036	4367416	Leafing Date
LOC108992075	uncharacterized LOC108992075	AX-170836301	Chr1	4353997	4354689	4296036	4296036	4367416	Leafing Date
LOC108992085	uncharacterized protein At3g27210-like	AX-170836301	Chr1	4357458	4360824	4296036	4296036	4367416	Leafing Date
LOC108999502	UPF0481 protein At3g47200-like	AX-170836301	Chr1	4364264	4365364	4296036	4296036	4367416	Leafing Date
LOC108984554	probable WRKY transcription factor 75	AX-171143099	Chr1	4633633	4635850	4650186	4631636	4675476	Leafing Date
LOC108984558	protein LAZY 1	AX-171143099	Chr1	4656826	4659265	4650186	4631636	4675476	Leafing Date
LOC108984555	probable metal-nicotianamine transporter YSL6, transcript variant X1	AX-171143099	Chr1	4665060	4670199	4650186	4631636	4675476	Leafing Date
LOC108986196	beta-1,4-mannosyl-glycoprotein 4-beta-N-acetylglucosaminyltransferase-like	AX-170738150	Chr10	33606521	33639975	33639153	-	-	Leafing Date
LOC109009523	pentatricopeptide repeat-containing protein At5g25630	AX-171165223*	Chr11	34424896	34430611	34427818	-	-	Leafing Date
LOC109020078	plant cysteine oxidase 1-like	AX-171574003	Chr11	31541007	31542988	31542659	-	-	Leafing Date
LOC109019570	uncharacterized protein At3g61260, transcript variant X1	AX-170898231	Chr13	9529483	9532985	9529563	-	-	Leafing Date
LOC108992284	subtilisin-like protease SBT3.8, transcript variant X3	AX-171186540*	Chr13	31261570	31266375	31265030	-	-	Leafing Date
LOC109006795	uncharacterized LOC109006795, transcript variant X4	AX-171160588*	Chr4	3511652	3514459	3514242	-	-	Leafing Date
LOC109001757	probable indole-3-pyruvate monooxygenase YUCCA4	AX-170702771	Chr8	1486774	1489412	1484837	1484837	1488645	Leafing Date
LOC109018458	protein MARD1-like	AX-170890551	Chr11	21386919	21390375	21298189	21154483	21388228	Yield
LOC109018468	type I inositol polyphosphate 5-phosphatase 4-like, transcript variant X4	AX-170890551	Chr11	21355011	21360256	21298189	21154483	21388228	Yield
LOC109018511	EKC/KEOPS complex subunit bud32	AX-170890551	Chr11	21338194	21342054	21298189	21154483	21388228	Yield
LOC109018519	uncharacterized LOC109018519	AX-170890551	Chr11	21312376	21317168	21298189	21154483	21388228	Yield
LOC109018530	methylcrotonoyl-CoA carboxylase subunit alpha, mitochondrial, transcript variant X2	AX-170890551	Chr11	21301388	21312006	21298189	21154483	21388228	Yield
LOC109018557	protein NETWORKED 1D-like	AX-170890551	Chr11	21264044	21274105	21298189	21154483	21388228	Yield
LOC109018587	sulfate transporter 3.1-like	AX-170890551	Chr11	21205320	21211208	21298189	21154483	21388228	Yield
